# Supplementary material for: The Profile of Saudi Nursing Workforce: A Cross-Sectional Study
Source: Nurs Res Pract. 2017 Oct 29;2017:1710686. doi: 10.1155/2017/1710686 (PMC5682069; doi:10.1155/2017/1710686)
Supplement: Supplementary file 1 — Supplementary material 1/appendix 1 is the english version of the questionnaire. Supplementary material 2/appendix 2 is the arabic version of the questionnaire. [file 1710686.f1.zip]

Archive with 2 entries (2 files):
- Supplementary Material/appendix 1.pdf
- Supplementary Material/appendix 2.pdf
